# Supplementary material for: Neighborhood clustering analysis to define epithelial–stromal interface for tumor infiltrating lymphocyte evaluation
Source: J Pathol Inform. 2025 Aug 6;19:100465. doi: 10.1016/j.jpi.2025.100465 (PMC12415083; doi:10.1016/j.jpi.2025.100465)
Supplement: Figure S2 — Partition of each tumor into three compartments for CD8+ T cell quantification. A. Supervised neighborhood clustering with six different cell types as input (left) and a neighborhood radius of 30um. Three neighborhood regions are generated (numbered on top), each with a unique mix of the different cell types. B. Bar plot showing percentage of each neighborhood region for each case (see A for color code of each neighborhood region). C. Neighborhood statistics showing fold change of each cell type between different neighborhood regions. D. x-y scatterplot showing individual cell with color coding based on its association with a particular neighborhood region (see A for color code of each neighborhood region). Cases are labeled by their number where red color denotes low-grade endometrial carcinoma and black color denotes high-grade serous carcinoma. x-y axis in um. [file mmc2.zip]

Archive with 3 entries (2 files):
- mmc2/
- mmc2/Fig S2 250824f.tif
- mmc2/Thumbs.db
