# Supplementary material for: Neighborhood clustering analysis to define epithelial–stromal interface for tumor infiltrating lymphocyte evaluation
Source: J Pathol Inform. 2025 Aug 6;19:100465. doi: 10.1016/j.jpi.2025.100465 (PMC12415083; doi:10.1016/j.jpi.2025.100465)
Supplement: Figure S3 — Density of CD8+ T cell subsets and TIM3+ macrophages in the specified neighborhood regions. (A) Manual assessment of tumor infiltrating lymphocytes (TIL) in the stromal regions based on current guideline. Quantification is provided by a range of 5 % or 10 %. (D) Epithelial region-to-stromal region ratio of T cell or macrophage density. Bar plot showing density of (B,C) CD8+ TIM3+ T cells, (E,F) CD8+ TIM3- T cells, (G,H) TIM3+ CD8- macrophages in the indicated neighborhood region, under the (B,E,G) 3-compartment model or (C,F,H) 2-compartment model. Cases are labeled by their number and color coded where magenta denotes low-grade endometrial carcinoma, remainders are high grade serous carcinoma. [file mmc3.zip]

Archive with 2 entries (2 files):
- Fig S3_250720-01.tif
- Fig S3_250720-02.tif
