# Supplementary material for: Neighborhood clustering analysis to define epithelial–stromal interface for tumor infiltrating lymphocyte evaluation
Source: J Pathol Inform. 2025 Aug 6;19:100465. doi: 10.1016/j.jpi.2025.100465 (PMC12415083; doi:10.1016/j.jpi.2025.100465)
Supplement: Supplementary Appendix 2 [file mmc5.zip]

Archive with 2 entries (1 files):
- mmc5/
- mmc5/Appendix 2.tif
